# Supplementary material for: Substantia nigra and locus coeruleus microstructural abnormalities in isolated rapid eye movement sleep behaviour disorder and Parkinson’s disease
Source: Brain Commun. 2025 Jan 21;7(1):fcaf023. doi: 10.1093/braincomms/fcaf023 (PMC11806417; doi:10.1093/braincomms/fcaf023)
Supplement: fcaf023_Supplementary_Data [file fcaf023_supplementary_data.zip]

Archive with 2 entries (2 files):
- Supplementary_Figure.tif
- Supplementary_material.docx
